# Supplementary material for: Identification and Characterisation CRN Effectors in Phytophthora capsici Shows Modularity and Functional Diversity
Source: PLoS One. 2013 Mar 25;8(3):e59517. doi: 10.1371/journal.pone.0059517 (PMC3607596; doi:10.1371/journal.pone.0059517)
Supplement: Table S2 — Microarray classification data for all Crn genes that had unique probes on our array. (XLSX) [file pone.0059517.s003.xlsx]

## Sheet: Expression pattern
Microarray probe ID	CRN name	Domain	Quantile Norm clustering	Normalised signal (0 hpi)	Normalised signal (8 hpi)	Normalised signal (16 hpi)	Normalised signal (24) hpi)	Normalised signal (48 hpi)	Normalised signal (72 hpi)
CUST_12539_PI426518982	CRN27_547	DXX	1	2.14641	0.950813	0.837144	0.924954	1.14475	1.35517
CUST_13734_PI426518982	CRN121_37	DFB	1	2.88993	3.28067	0.657446	0.535262	1.39577	1.34869
CUST_14309_PI426518982	CRN111_57	unknown	1	3.6647	0.878454	0.56729	0.894783	1.0839	1.26356
CUST_14683_PI426518982	CRN10_627	DXX	1	2.05121	1.32256	0.706999	0.626085	0.424726	7.96493
CUST_1634_PI426518982	CRN12_204	DFC	1	4.35258	0.669513	0.698044	0.735544	0.93228	1.2687
CUST_16996_PI426518982	CRN83_198	DFB	1	1.25484	1.44488	0.713038	1.18504	0.957321	1.1018
CUST_17115_PI426518982	CRN51_78	DXX	1	2.70701	0.335181	0.45887	1.69592	1.07245	1.08329
CUST_18554_PI426518982	CRN86_131	DC	1	4.03983	1.24207	0.921907	0.76163	0.383914	2.31273
CUST_18897_PI426518982	CRN83_226	DXX	1	13.7875	5.27481	1.5428	0.846749	0.595786	0.399224
CUST_19378_PI426518982	CRN13_761	DXX	1	3.34855	1.64962	0.978672	0.613842	0.326894	5.32451
CUST_1940_PI426518982	CRN77_164	DX8	1	4.10602	2.23552	0.951842	0.655372	0.321056	1.87939
CUST_19523_PI426518982	CRN33_22	DXX	1	1.84708	0.920572	0.421101	0.819131	0.643659	4.91891
CUST_19826_PI426518982	CRN73_224	D2	1	3.25688	2.42807	1.01551	0.621474	0.344336	0.733234
CUST_20211_PI426518982	CRN13_508	DXX	1	2.54325	1.52618	0.868203	0.670018	0.285904	4.35441
CUST_2977_PI426518982	CRN21_89	D2	1	0.690284	1.86559	0.9232	0.330932	1.05894	3.42899
CUST_3808_PI426518982	CRN77_166	DXX	1	3.251	0.585387	0.769394	0.596888	1.30155	4.73102
CUST_3880_PI426518982	CRN77_28	DXX	1	1.97702	1.08506	0.610454	0.792613	1.0461	1.88387
CUST_3988_PI426518982	CRN91_28	DC	1	1.35165	0.99079	0.657432	1.17162	0.902647	0.238068
CUST_4259_PI426518982	CRN16_409	DCC	1	12.3668	0.469613	1.11699	0.450397	1.62606	12.8818
CUST_4593_PI426518982	CRN16_689	D0	1	3.43609	1.58334	0.983261	0.605431	0.420777	0.83127
CUST_5272_PI426518982	CRN47_135	DPC	1	5.56912	1.99811	1.13473	0.698953	0.300596	1.72415
CUST_5421_PI426518982	CRN15_789	DXX	1	1.67942	0.731949	0.571207	1.49264	1.01402	3.19578
CUST_5523_PI426518982	CRN51_456	DXX	1	1.01676	1.24122	0.842802	0.659567	1.05898	2.32979
CUST_5877_PI426518982	CRN42_530	DXX	1	1.99743	1.19692	0.719401	0.888738	0.551941	4.33177
CUST_8825_PI426518982	CRN85_180	DXX	1	2.93235	1.04637	0.56873	0.409547	1.09893	3.03167
CUST_9066_PI426518982	CRN138_1	DXX	1	1.80526	0.757877	0.599816	0.473658	1.29251	1.40022
CUST_9576_PI426518982	CRN12_1136	DXX	1	4.15096	1.41734	0.79164	0.616762	0.504987	1.01634
CUST_9866_PI426518982	CRN10_1272	DA	1	4.21306	2.11896	1.40034	0.822062	0.748995	0.422038
CUST_11925_PI426518982	CRN12_779	DBE	2	0.0504319	2.04673	1.12451	1.10732	0.929045	1.66511
CUST_13002_PI426518982	CRN16_24	DN7-DN10-DFC	2	0.458813	0.388911	0.891992	1.07675	1.13307	1.6096
CUST_13257_PI426518982	CRN20_624	DN17	2	0.474298	0.680744	1.07716	1.03333	1.27043	1.3866
CUST_13861_PI426518982	CRN74_51	DX9	2	1.09424	0.58211	0.739688	0.885418	1.26245	2.19379
CUST_14297_PI426518982	CRN12_1071	DFB	2	0.979018	0.256717	1.1551	1.0039	1.30753	1.6778
CUST_15152_PI426518982	CRN121_29	DFB	2	0.512814	0.762706	0.891514	0.931837	1.06791	1.92258
CUST_16995_PI426518982	CRN83_113	DC	2	0.051341	0.839687	0.989662	1.06167	1.29333	1.36858
CUST_17974_PI426518982	CRN11_767	DN5	2	0.305516	0.551722	0.368251	0.940212	1.03468	1.58596
CUST_18373_PI426518982	CRN12_242	D0	2	0.0635217	0.0525668	0.913207	1.08669	1.63081	1.98199
CUST_1905_PI426518982	CRN32_283	DC	2	0.0650859	0.514948	0.955943	1.01286	1.50007	1.56949
CUST_19448_PI426518982	CRN75_30	unknown	2	0.271904	0.298179	0.397463	1.16908	1.61886	1.91598
CUST_20493_PI426518982	CRN2_1137	DXZ	2	0.968446	0.290369	0.792539	1.1272	3.08892	5.5379
CUST_2983_PI426518982	CRN60_274	DBF	2	0.955194	0.414215	0.55662	0.94563	1.1976	1.80509
CUST_3030_PI426518982	CRN21_445	DN17	2	0.876353	0.578051	1.06815	1.06412	1.10341	1.04299
CUST_3275_PI426518982	CRN22_248	D0	2	0.397735	0.0890329	0.806895	1.19862	1.29579	1.26205
CUST_3773_PI426518982	CRN1_1202	D2	2	0.320789	0.569982	1.24356	1.27684	0.961334	0.946129
CUST_7024_PI426518982	CRN24_311	DXW-D2	2	0.718499	0.726618	1.17764	1.05701	0.981747	1.05045
CUST_8504_PI426518982	CRN79_188	D2	2	0.106721	0.926838	1.00521	1.26304	0.902063	1.09665
CUST_9139_PI426518982	CRN36_27	DFC	2	0.689913	0.197244	0.977075	0.831009	1.30073	1.39478
CUST_9565_PI426518982	CRN474_1	DX9	2	1.39278	0.3501	0.822665	0.980845	1.18552	1.12889
CUST_9571_PI426518982	CRN52_1	DXX	2	0.920129	0.665822	1.0104	1.01843	1.11176	1.10681
CUST_10276_PI426518982	CRN86_45	DC	no or low signal
CUST_10544_PI426518982	CRN75_61	DXX	no or low signal
CUST_11517_PI426518982	CRN5_566	DFC	no or low signal
CUST_11904_PI426518982	CRN13_762	DXX	no or low signal
CUST_13568_PI426518982	CRN26_246	DFB	no or low signal
CUST_14800_PI426518982	CRN125_11	DXX	no or low signal
CUST_17008_PI426518982	CRN2_1367	DXX	no or low signal
CUST_17047_PI426518982	CRN33_10	DN5	no or low signal
CUST_1731_PI426518982	CRN1_719	D2	no or low signal
CUST_20403_PI426518982	CRN94_47	DN17	no or low signal
CUST_5105_PI426518982	CRN12_976	DCC	no or low signal
CUST_528_PI426518982	CRN5_1033	D2	no or low signal
CUST_6526_PI426518982	CRN83_152	DXZ	no or low signal
CUST_7840_PI426518982	CRN55_368	DFB	no or low signal
CUST_8516_PI426518982	CRN36_259	DXX	no or low signal
CUST_9051_PI426518982	CRN12_997	DXX	no or low signal
CUST_9238_PI426518982	CRN42_234	DDB-DFC	no or low signal
