# Supplementary material for: Identification and Characterisation CRN Effectors in Phytophthora capsici Shows Modularity and Functional Diversity
Source: PLoS One. 2013 Mar 25;8(3):e59517. doi: 10.1371/journal.pone.0059517 (PMC3607596; doi:10.1371/journal.pone.0059517)
Supplement: Table S3 — Overview of NLS in CRNs, identified with different prediction software. (XLSX) [file pone.0059517.s004.xlsx]

## Sheet: Sheet1
ID/Locus	Length	NLS	Position	Predictor	NLS(2)	Position(2)	Predictor(2)	NoLS	Putative FL
CRN15_603	105	KKKKKGK	55	NLStradamus					N
CRN35_304	381	KKR	64	NLStradamus	KTGQVFVAKKKRPNYRHRAKTLAE	55	NoD		N
CRN54_100	790	GMSKEKRR	86	NLStradamus	QQLRPVRRGMSKEKRRAQMRKDMAQ	78	NoD		N
CRN12_787	709	R	137	NLStradamus	GLLKGWKRKYFRIRKHGLVCYKT	130	NoD		N
CRN12_1042	163	KRHRR	158	NLStradamus					N
CRN19_546	419	RNPNKKRSLEKRK	234	NLStradamus	AILYLKRNPNKKRSLEKRKSDGGG	33	NoD		N
CRN11_843	378	IKLDKKKHKRFWKR	333	NLStradamus	DFEGGRIKLDKKKHKRFWKRAVRCWRNEEQYLK	327	NoD		N
CRN15_604	548	KQRGGTKNPKAPVKRRSLTRTSSRSKKGKT	515	NLStradamus	DTYDQFKKQRFKNVNNEDRQKV	442	NoD	and another	N
CRN1_1202	370	KKKKKGK	53	NLStradamus	LQLFLAKKKKKGKGMWLTEKDV	46	NoD		Y
CRN12_976	463	KFHRRKFKRA	175	NLStradamus					Y
CRN33_10	389	KRNPRKKRSGKQ	215	NLStradamus	VELYLKRNPRKKRSGKQKSDGGE	210	NoD		Y
CRN11_767	426	RYKRLYPTRKTSGEKRKKAAK	216	NLStradamus					Y
CRN19_532	494	RNPNKKRSLEKRK	232	NLStradamus					Y
CRN1_719	588	KKKKH	437	NLStradamus	ELKNANKKKKHVKLAPIGIDR	431	NoD		Y
CRN12_1071	874	RPGRDGHRKRK	786	NLStradamus	781	AEYKGRPGRDGHRKRKWNNWDLAF	NoD		Y
CRN12_93	274	TVATCESKRRLQHRCHGCRCCKWPSH	5	NoD					N
CRN12_297	167	QTVHDLKKKIKDKNKDDPIL	24	NoD					N
CRN37_548	221	PPLYFHDFKKKKPQSIKQFAILV	193	NoD	RELFSGNQKRKPKQRRKRGRQYIGDGQT	88	NoD		N
CRN21_631	255	QRQPQQQQPSRSIKRNRGRGTMK	233	NoD					N
CRN36_262	300	EKGRLFGRQRERFGRQREKFGRQRENV	270	NoD					N
CRN66_245	442	QPSVRVKRLSSRKNHLNNAK	311	NoD					N
CRN105_26	664	DLVGNVKEKIKKKQKNDLRDVDANR	24	NoD					Y
CRN24_408	231	KTSNQDTNHKRKKKALDNSVPFSS	24	NoD					Y
CRN91_28	618	ASVAALKKVIKKENKNKLKSVDA	28	NoD					Y
CRN24_374	519	EAENQRTKRHNGKKLLFLRNF	57	NoD					Y
CRN12_1136	624	TSKLKKLSTIWKLNKDPKLF	79	NoD					Y
CRN21_445	374	KTGTRDTNKKRKNRDIDKSM	164	NoD					Y
CRN94_47	378	NEKTSTRDTNKKRKNRDIDS	166	NoD					Y
CRN20_624	402	TSEDTKKTSKKRKNHDIDKTV	193	NoD					Y
CRN24_312	225	ACENSRRSETQCRKRKLPDS	206	NoD					Y
CRN10_41	600	LQVCKICWRRFPWRRIRTIASQRSS	420	NoD					Y
CRN13_762	456	AWRGRMSERDRRQRDSLKTS	436	NoD					Y
CRN24_305	531	ACENSRRSETQCRKRKLPDS	512	NoD					Y
CRN6_624	765	GYSRRRVKEGQQKPNWNNWD	536	NoD					Y
CRN121_29	827	GAKVLMKNKKKWTCRCVFPRPEDDI	673	NoD					Y
CRN12_204	777	NASRERDSQSWRWKHWRWKHCGVRAVGF	744	NoD					Y
CRN126_53	373	ERKRRQ	49	PredictNLS	SQAIKVIERKRRQRVQGQESLY	43	NoD		N
CRN47_123	120	RKRRRRR	113	PredictNLS					N
CRN37_547	381	KRRKYAVVTGTPGVGKSVFLFYVMWKLIKEK	188	PredictNLS					N
CRN21_89	592	RKRRR	127	PredictNLS					Y
CRN15_789	465	KKRRVK	143	PredictNLS	QTNEHVWKLRRNLRRSKMCLT	126	NoD		Y
CRN10_11	646	PRKKARS	154	PredictNLS	KKK	259	NLStradamus		Y
CRN83_198	523	KKSRCRQRLK	218	PredictNLS	DAFPKTSKQHEVKEKKNQSSSF	457			Y
CRN77_28	692	TVKRC	267	PredictNLS	VPIKVRKLSRSQYMTRKRKRELLDETKE	633	NoD		Y
CRN77_166	701	TVKRC	270	PredictNLS	PIKVRKLSPYMTRKRKREGDETEKQSE	667	NoD		Y
CRN12_997	459	KKEKRKLLEFIGRSVGSGDLSVLRDRLAEEHDHHCARTHKKLK	414	PredictNLS					Y
