# Supplementary material for: Identification and Characterisation CRN Effectors in Phytophthora capsici Shows Modularity and Functional Diversity
Source: PLoS One. 2013 Mar 25;8(3):e59517. doi: 10.1371/journal.pone.0059517 (PMC3607596; doi:10.1371/journal.pone.0059517)
Supplement: Table S4 — Primers used in this study. (XLSX) [file pone.0059517.s005.xlsx]

## Sheet: Sheet1
FL PCR
2_1137-F	ATGATCTGGCTGTATTGCGCAA
2_1137-R	TTTTTGGCGCGCCGGCTTAAACGTGTGAGCATACAT
11_767-F	ATG ACC GAA AGT GAT TTA TTT TTT AA
20_624-F	AAAAATCGATACCATGATGAAGCTTTTCTGCGC
33_10F	ATGATTAAACTCTTTTGTGCGATTGTC
33_10R	TCATAATATTCGACGGAAAAAGCCGA
60_274F	ATGACGGAGCTGAAGCTGTTTTGC
60_274R	TTTTAGTTGGGCGGCTATTGACTC
74_51-F	ATGGTGCTGGTCTCACTACAGTGT
74_51-R	AGCACAGCGTACAGTGCGAGTCTC
77_28_F	ATGGTTTTCCTTTTCTGTGCGAT
77_28-R	GCTCTGTTCCTTCGTTTCGTC
79_188-F	ATG GAA ATT CTC TCC CCC TTC	FL-PCR
83_152-F	ATGGTGAAGCTTTCACTACAGT
125_11-F	CACCATGAAGCTTTTCTACGTCATCGTT
125_11-R	TCACTTCTCGAACTGCGGGTGCGACCACAGCAACTTGTTCGCCTTGA
STREP-II TAGGING
1_719C-F	AAA AAG GAT CCC CCC GCA CCTGAGAATGAAAGGAAG
1_719-R	TTTTTGGCGCGCCGGACTTTCTATTAGCGATTCGAT
11_767C-F	AAA AAG GAT CCC CCC TTGTCTACGGGAGAAGATGTC
11_767-R	TTTTTGGCGCGCCGGTAGCTCATCCTTTGTTTCACC
12_997-R	TCACTTCTCGAACTGCGGGTGCGACCAGAAACGTTTAAGCTTTTTAT
12_997C-F	CACCGAGGAAAATATGACGGTGGGCGAA
20_624-R	AAAAAGGCGCGCCTTATTGCAGCATCGCGTAAATTTTCCC
20_624C-F	AAAAAGGATCCCCAAAGGTAAAAACGACCGC
32_283-R	TCACTTCTCGAACTGCGGATGCGACCAGGCAATATTCATGAAAGCCGCCAC
32_283C-F	CACCATGGAGGATTCAAAACGGCGATGG
33_10-R	TCACTTCTCGAACTGCGGATGCGACCATAATATTCGACGGAAAAAGCCGAG
33_10C-F	CACCGATATGATGACCGGTACTTTGCCG
36_259-R	TCACTTCTCGAACTGCGGATGCGACCACTCTCGTGCGATGAACTGCGAGGC
36_259C-F	CACCGATTATGACAGCGACTCAGAAGTG
60_274-R	TCACTTCTCGAACTGCGGATGCGACCATTTTAGTTGGGCGGCTATTGACTC
60_274C-F	CACCGAGAGCGTTGGACGGACTCCGGCG
79_188-R	TTTTTGGCGCGCCGG ATCATGCAGTTGATTCAGCA
79_188C-F	AAAAAGCGGCCGCTTAATCATGCAGTTGATTCAGCAGG
83_152-R	TTTTTGGCGCGCCGG ACTGAAATAACTCAACGTGG
83_152C-F	AAA AGG ATC CCC GAGGGGGTAGTTGGCTCAGC
105_26-R	TCACTTCTCGAACTGCGGATGCGACCAGAACGACGTCTGCCGAGGCTGATT
105_26C-F	CACCACTTCTTCGCTAGGAGTGAGAGCA
ASC-I-STREPII-TAG	AAAAAGCGGCCGCTCACTTCTCGAACTGCGGGTGCGACCACCGGCGCGCC
